# Supplementary material for: AP-1 and TGFß cooperativity drives non-canonical Hedgehog signaling in resistant basal cell carcinoma
Source: Nat Commun. 2020 Oct 8;11:5079. doi: 10.1038/s41467-020-18762-5 (PMC7546632; doi:10.1038/s41467-020-18762-5)
Supplement: Supplementary file 4 — Supplementary Data 1 [file 41467_2020_18762_MOESM4_ESM.xlsx]

## Sheet: Supplementary Data 1
Supplementary Data 1. List of MRTF signature genes generated by intersection of SRF target genes by ChIP-seq and genes downregulated with MRTF inhibition by RNA-seq (log2FC < -1 and p < 0.05) in resistant BCC cells. Used in Fig. 2 and Supplementary Fig. 2.
A4GALT
AARS
AARSD1
AATF
ABCA1
ABCC3
ABCG2
ABHD12
ABHD17B
ABLIM1
ABLIM2
ABT1
ACBD3
ACOT9
ACSF3
ACSL1
ACTB
ACTG1
ACTN4
ACTR3B
ADAM15
ADAMTS4
ADCK3
ADI1
ADIPOR2
ADNP2
ADORA2B
ADPGK
ADRBK1
AFMID
AHCTF1
AHCYL1
AHI1
AIFM1
AK1
ALCAM
ALDH18A1
ALDH2
ALDH3A1
ALDH7A1
ALG13
ALKBH1
ALKBH2
AMDHD2
AMN1
AMOTL2
AMPD3
ANAPC13
ANKRD10
ANKRD22
ANKRD54
ANLN
ANP32B
ANXA2
ANXA6
AP5Z1
APOE
APOO
ARCN1
ARFGAP2
ARG2
ARHGAP29
ARHGDIB
ARHGEF10L
ARHGEF19
ARHGEF2
ARHGEF26
ARHGEF28
ARID1A
ARL15
ARL4D
ARMC7
ARNTL2
ARPC5
ARPP19
ARRDC2
ARRDC3
ARRDC4
ASB1
ASNS
ATF1
ATF3
ATF5
ATF6
ATL1
ATL2
ATMIN
ATP13A2
ATP2B4
ATP5S
ATP6V1E2
ATP8B1
ATXN2L
AVIL
AXIN1
AZIN1
B4GALT5
BACH2
BAG5
BAMBI
BAP1
BBC3
BCAM
BCL11B
BCL2L1
BCL3
BCL7C
BHLHE40
BHLHE41
BID
BIRC3
BIRC5
BLM
BLNK
BMP2
BMP7
BOLA3
BPHL
BRD1
BRD2
BST2
BTG2
BUD13
C1GALT1
CACHD1
CAMK1D
CAMKK2
CAPN7
CBX4
CBX6
CCBE1
CCDC115
CCDC122
CCDC130
CCDC14
CCDC167
CCDC9
CCL2
CCNA2
CCSER2
CD46
CD83
CDC37L1
CDC42EP3
CDCA2
CDCA7
CDCP1
CDH11
CDK1
CDK2AP2
CDK6
CDKN1C
CDKN2AIP
CDKN2AIPNL
CDS1
CDT1
CDYL
CEBPG
CENPN
CENPT
CEP128
CEP152
CEP57L1
CEP72
CEP78
CEP85L
CERK
CERS2
CERS4
CERS5
CHAC1
CHCHD7
CHD2
CHD9
CHID1
CHKA
CHST7
CHSY1
CITED4
CKAP2L
CLASRP
CLCF1
CLDN12
CLDN15
CLEC11A
CLIP4
CLK3
CLK4
CLU
CMSS1
COBL
COG6
COIL
COL16A1
COL18A1
COL27A1
COL5A1
COL6A1
COL6A2
COL8A1
COMP
COPG1
COPS7B
COQ4
COQ7
COTL1
COX10
COX20
CRABP2
CREBBP
CRELD1
CREM
CRLS1
CRTC2
CRTC3
CRY1
CRYL1
CSNK2A2
CSPG4
CSRNP1
CTBP2
CTGF
CTNNB1
CTSK
CTTN
CUEDC2
CXXC1
CXXC5
CYB5R2
CYB5R3
CYBRD1
CYP1B1
CYP27B1
DAB2
DAP
DAPK2
DAPL1
DBI
DBN1
DBNL
DBR1
DBT
DCBLD1
DCN
DCTN1
DCTPP1
DDB2
DDHD1
DDR1
DDX17
DDX18
DDX20
DDX50
DEF6
DENND1B
DENND4A
DEPDC1B
DERL1
DFNA5
DGKH
DHRS13
DHX33
DHX40
DIEXF
DIO2
DIP2C
DLGAP5
DLL4
DLX2
DMTF1
DNAJB2
DNAJB9
DNAJC27
DNTTIP2
DOCK6
DPP8
DPYSL3
DRAM1
DST
DTL
DTX2
DUOX1
DUSP1
DUSP11
DUSP12
DUSP22
DUSP23
DUSP5
DUT
DYM
DYRK1A
DYRK3
E2F5
EBPL
ECHDC1
ECI1
ECT2
EEA1
EEF1A1
EEF1B2
EEF1E1
EFHC1
EGF
EGFR
EGR1
EGR3
EHD2
EID1
EIF1
EIF2B4
EIF2S2
EIF3F
EIF3G
EIF4B
EIF5
EIF5A2
ELAC1
ELF2
ELMSAN1
ELOVL6
EMC10
EMC7
EMILIN1
EML1
ENAH
ENC1
ENG
ENO2
ENOPH1
ENTPD2
EPAS1
EPC1
EPC2
EPCAM
EPHA2
EPHX1
EPM2AIP1
EPN2
EPS8
ERN1
ERRFI1
ESD
ETNK2
ETS1
ETV6
EXOC7
EXOSC8
F3
FA2H
FAH
FAM110A
FAM110C
FAM129A
FAM160B1
FAM169A
FAM180A
FAM20C
FAM212B
FAM219A
FAM229B
FAM3C
FAM57A
FAM60A
FAM65C
FAM83B
FAM83D
FAM83H
FAM89A
FAM89B
FAS
FAT2
FBLIM1
FBLN2
FBRSL1
FBXO31
FBXO42
FBXO7
FBXW4
FDXACB1
FEM1A
FES
FGF13
FGFBP1
FGFR2
FILIP1L
FKBP11
FKBP8
FLOT1
FLOT2
FMNL3
FMOD
FOS
FOSB
FOSL1
FOXE1
FOXJ3
FOXN1
FOXN2
FRMD8
FUCA1
FUT2
FXYD3
FXYD6
FZD7
GADD45A
GADD45B
GALNT2
GAS1
GAS7
GBAS
GCA
GCLM
GCNT4
GDF15
GFOD1
GGT5
GINS2
GIPC1
GJA1
GJB6
GLCE
GLI1
GLIS3
GLRX3
GMNN
GNA13
GNAQ
GNB2L1
GNG4
GORASP2
GPC1
GPC4
GPN2
GPR137B
GPR180
GPR68
GPSM1
GPT2
GRAMD1A
GRHL1
GRHL3
GSAP
GSDMA
GSE1
GSN
GTF2IRD1
GTPBP4
GTSE1
GULP1
HBEGF
HCFC1R1
HDAC1
HEATR1
HEBP2
HECA
HERPUD1
HES1
HEXIM1
HIP1R
HIST1H1C
HIST1H2AC
HIST1H4C
HIVEP1
HK2
HMGA1
HMGCL
HMOX1
HNRNPA3
HNRNPH3
HOMER3
HOXA9
HOXC10
HOXC13
HPCAL1
HPSE
HR
HS1BP3
HS3ST3A1
HS3ST3B1
HSPA9
HTATIP2
ID1
ID2
ID3
IDH3A
IDI1
IDS
IER2
IER3
IFITM3
IFNGR2
IFNLR1
IFRD1
IFT43
IFT52
IGFBP5
IGFBP7
IGHMBP2
IL15RA
IL6ST
ILF2
IMPDH2
ING1
ING4
ING5
INHBB
INO80D
INPP5K
IQCE
IQCG
IRAK4
IRF2BP2
IRS2
IRX2
ISG20
ISOC1
ITFG2
ITGA2
ITGA3
ITGA6
ITGAE
ITM2B
ITM2C
ITPR2
ITPRIP
KANSL2
KAT6B
KAT7
KATNBL1
KAZN
KCNN4
KCTD10
KCTD17
KCTD18
KCTD6
KDM6B
KHDRBS3
KIDINS220
KIF14
KIF23
KIF2C
KIFAP3
KIFC1
KLF11
KLF13
KLF4
KLF7
KNOP1
KRT14
KRT78
LACC1
LAMC1
LBH
LBR
LCLAT1
LEMD2
LENG8
LETMD1
LGALS3BP
LHFPL2
LIN52
LIPG
LITAF
LMCD1
LMO4
LMTK2
LONRF1
LPAR5
LPCAT1
LPCAT3
LPCAT4
LPIN1
LRIG2
LRRC59
LRRC8C
LRRFIP2
LSM14A
LSM6
LY6D
LYPD3
MAFK
MAN2B2
MAP1B
MAP3K14
MAP3K3
MAP3K5
MAPK7
MAPRE1
MARCKS
MARCKSL1
MBOAT2
MBP
MCCC2
MCEE
MCF2L
MCM10
MCM8
MCPH1
MDH2
MED10
MED13L
MED16
MED4
MEF2D
METTL13
METTL17
METTL22
MEX3A
MEX3C
MFHAS1
MGME1
MGST3
MICAL2
MICALL1
MICU3
MIEN1
MIER3
MIPEP
MIPOL1
MIS18BP1
MKI67
MLF1
MLLT1
MME
MMP14
MMP9
MOB2
MORC3
MPHOSPH10
MPZL2
MRPS6
MSH3
MSH6
MSI2
MSL2
MSRB2
MSRB3
MSX2
MTA1
MTF1
MTHFD1L
MTHFSD
MTX3
MUM1
MVK
MXD4
MYB
MYBL2
MYL6
MYL9
MYO5A
N4BP2
NABP1
NANS
NAV2
NCOA3
NCOA7
NDEL1
NDRG1
NDUFA4L2
NDUFAF6
NDUFB7
NDUFC1
NECAP1
NEDD4
NEDD4L
NEK2
NF1
NF2
NFATC2
NFE2L3
NFIL3
NFKBIA
NFKBIE
NFU1
NGDN
NGF
NHSL1
NINJ1
NME4
NOB1
NOL9
NPAS2
NPC1
NQO2
NR1D1
NR2C2AP
NR2F6
NR4A1
NRP1
NRP2
NSL1
NT5DC3
NTPCR
NUDT9
NUFIP1
NUP54
NUPR1
NVL
NXN
OAF
OAT
ODC1
OLFM2
OPTN
OS9
OSBP2
OSR2
OSTC
OTUB2
OTUD1
OTUD3
OTUD7B
P2RX4
P4HA2
PABPC4
PACS2
PALB2
PAPD4
PAPD5
PAPSS1
PARD3
PARD6B
PARP10
PARP16
PARP6
PARP8
PATZ1
PAXIP1
PBXIP1
PCBP2
PCDHB16
PCF11
PCNT
PDIK1L
PDP1
PDPN
PDRG1
PDXK
PDZRN3
PELI1
PELI2
PEMT
PEX19
PFDN2
PFDN4
PFKFB3
PFKL
PGD
PGS1
PHACTR4
PHC2
PHF12
PHF19
PHGDH
PHLDA1
PHLDA2
PIGM
PIGT
PIM1
PIM3
PIP5K1A
PKMYT1
PKP1
PLA2G15
PLA2G4E
PLAUR
PLBD2
PLCXD1
PLEKHF2
PLEKHH3
PLEKHM1
PLK2
PLK3
PM20D2
PMAIP1
PMM1
PMP22
PMPCA
PNKD
POC1B
POC5
POGZ
POLD1
POLE4
POLR2C
POLR2H
POM121
POP5
POU2F3
PPA2
PPIC
PPP1R12C
PPP1R15B
PPP1R18
PPP2R2A
PPP2R2C
PPP2R5A
PPP3CC
PPP4R4
PPRC1
PPT1
PQLC1
PQLC3
PRDX2
PREX1
PRKAB1
PRKAB2
PRKAR1B
PRKAR2A
PRMT7
PRR13
PRR3
PRRC1
PRSS23
PRSS8
PSAT1
PSD3
PSPC1
PSPH
PTGER4
PTGES
PTGS1
PTGS2
PTHLH
PTPN2
PTPN21
PTPN9
PTPRG
PXMP2
PXN
PYGO1
QTRT1
RAB11FIP5
RAB27A
RAB33B
RAB3B
RAB3IP
RAB40C
RABAC1
RABGGTA
RABIF
RACGAP1
RAD9A
RAE1
RARA
RARS
RASA2
RASGEF1B
RASIP1
RASSF8
RBM17
RBM33
RBM38
RCC1
RCOR3
RDH5
REEP1
REEP3
REEP4
REL
RELB
REPS1
RERE
REV1
REXO1
RFC3
RFFL
RFXAP
RHBDL2
RHEBL1
RHOB
RHOQ
RHOV
RILPL2
RIN2
RIPK4
RIPPLY3
RNF114
RNF185
RNF19B
RNF216
RNF219
RNF222
RNF24
RNPEPL1
RPA2
RPGR
RPIA
RPL12
RPL13A
RPL5
RPLP0
RPLP1
RPS15
RPS16
RPS19
RPS2
RPS21
RPS23
RPS24
RPS29
RPS3
RPS6
RPS6KA2
RPS6KB2
RPSA
RPUSD4
RREB1
RRM2
RSU1
RTKN2
RUNDC1
S100A13
S100A6
SAAL1
SAFB2
SAMD8
SAMD9L
SAT1
SCMH1
SCPEP1
SCYL1
SDC4
SDR42E1
SDR9C7
SEC14L1
SEC24D
SEL1L
SEMA4B
SERINC2
SERPINE2
SETD7
SETX
SFN
SFR1
SFRP1
SGK1
SGMS1
SGSM3
SH2D4A
SH3PXD2A
SHC3
SHMT1
SIAH2
SIN3A
SIRT1
SIVA1
SKA1
SKP2
SLC10A6
SLC12A7
SLC12A8
SLC16A1
SLC19A1
SLC1A3
SLC1A4
SLC1A5
SLC25A1
SLC25A19
SLC25A28
SLC25A32
SLC25A33
SLC25A36
SLC25A37
SLC25A4
SLC2A1
SLC2A3
SLC30A1
SLC30A4
SLC35E3
SLC35E4
SLC38A1
SLC39A10
SLC39A14
SLC39A8
SLC3A2
SLC40A1
SLC43A2
SLC6A6
SLC6A9
SLC7A1
SLCO4A1
SLPI
SMAD4
SMARCC2
SMARCD3
SMC1A
SMG1
SMG9
SMIM8
SMOC2
SMOX
SMURF1
SMYD3
SNAI1
SNAI2
SNN
SNX11
SNX33
SNX9
SOCS1
SOCS3
SOS2
SOX15
SP1
SPG20
SPIN4
SPON2
SPRED1
SPRY2
SRFBP1
SRGAP1
SRSF5
SSH1
ST3GAL6
STAG1
STARD10
STARD5
STIL
STK19
STK40
STOM
STX11
STX18
SULF2
SVIP
SYDE1
SYK
SYNGR1
SYNJ2
SYNPO
TAB2
TACSTD2
TAF5
TANC2
TARS
TBC1D12
TBC1D16
TBC1D20
TBCC
TBX1
TBX3
TCF7
TCF7L1
TCP11L1
TEX10
TFAP2C
TFAP4
TFCP2L1
TFDP2
TFRC
TGFA
TGFBI
TGFBR1
TGIF1
TGIF2
TGM1
THAP11
THUMPD2
TIMM10
TIMM22
TIMP2
TIMP3
TK1
TM2D3
TMBIM1
TMCC3
TMEM125
TMEM14A
TMEM160
TMEM171
TMEM18
TMEM184C
TMEM186
TMEM19
TMEM241
TMEM38B
TMEM44
TMEM5
TMEM63B
TMEM97
TMPRSS11E
TMPRSS13
TMPRSS7
TNC
TNFAIP3
TNFAIP8
TNNT2
TOB2
TOR2A
TPM1
TPMT
TPRKB
TPT1
TRA2A
TRAIP
TRAPPC2L
TRIB1
TRIB3
TRIM27
TRIM29
TRIM47
TRIM65
TRIM69
TRIM8
TRIO
TRMT12
TRNP1
TRPM4
TSC22D2
TSC22D3
TSFM
TSKU
TSPAN15
TSPAN4
TSPAN9
TSR3
TTC17
TTC32
TTC5
TTF2
TTYH3
TUBA1A
TUBB2A
TUBB2B
TVP23B
TWISTNB
TXNDC11
TXNRD1
TXNRD2
U2SURP
UACA
UBE2Q2
UBE2S
UBE2T
UBR2
UBR4
UBTD1
UCHL5
UNC119
UNC5B
UNC93B1
UPP1
UQCRC1
USF2
USP1
USP24
USP42
UTP18
UVRAG
VAV3
VHL
VIMP
VPS37B
VPS41
VPS4A
VRK3
VSNL1
VWA1
WASF1
WDFY2
WDR1
WDR3
WDR4
WDR41
WDR5
WEE1
WSB1
WWTR1
XDH
XPO6
XRCC1
XRCC6BP1
YAF2
YIF1A
YIPF6
YPEL5
YWHAQ
ZBED3
ZBTB14
ZBTB2
ZBTB38
ZBTB44
ZBTB49
ZC3H3
ZFAND2A
ZFHX3
ZFP36
ZFP36L2
ZFP64
ZFR
ZFYVE9
ZHX2
ZMYND11
ZMYND19
ZMYND8
ZRANB1
ZSWIM4
ZSWIM6
ZXDB
