# Supplementary material for: AP-1 and TGFß cooperativity drives non-canonical Hedgehog signaling in resistant basal cell carcinoma
Source: Nat Commun. 2020 Oct 8;11:5079. doi: 10.1038/s41467-020-18762-5 (PMC7546632; doi:10.1038/s41467-020-18762-5)
Supplement: Supplementary file 5 — Supplementary Data 2 [file 41467_2020_18762_MOESM5_ESM.xlsx]

## Sheet: Supplementary Data 2
Supplementary Data 2. Genes downregulated in resistant BCC cells treated with AP-1 inhibitor and ALK5 inhibitor, log2FC < -1 and p < 0.05. used in Figure 4
Abca1
Abcg1
Abi3
Abtb1
Ackr3
Acox3
Acsl3
Actn4
Ada
Adamts15
Adamtsl4
Aebp1
Afap1l1
Aff3
Agrp
AI464131
Ajuba
Ak1
Akap2
Akap7
Akap9
Aldoc
Alx1
Amotl1
Amotl2
Ankrd35
Ankrd42
Ankrd44
Anpep
Antxr1
Anxa2
Anxa6
Anxa8
Apbb2
Aph1b
Apol7a
Arc
Arg1
Arhgef10
Arhgef17
Arhgef18
Arhgef19
Arhgef2
Arhgef40
Arhgef5
Arid3a
Armc9
Asxl3
Atp11a
Atp13a5
Atp2b4
Atp6v1e1
Atxn10
AU018091
Auh
B4galt1
Baalc
Bambi
Bbox1
BC064078
Bcar3
Bcas3
Bcl11a
Bcl11b
Bcl7a
Bcl9
Bcl9l
Bmf
Bmp1
Bpgm
Btbd3
Btrc
C1qtnf3
C1ra
C1s1
Cacna1g
Cacna2d1
Calcoco1
Capsl
Casd1
Casq2
Cblb
Ccpg1
Ccpg1os
Ccs
Cd200
Cdh11
Cdh2
Cdk19
Cdkn1a
Cep131
Chd3
Chd6
Chmp1b
Chst11
Chst12
Chst3
Cic
Cir1
Cited2
Clec2e
Clic3
Clip3
Clip4
Clu
Cnnm2
Cnr1
Cog7
Col11a1
Col12a1
Col16a1
Col17a1
Col7a1
Col8a1
Col9a3
Coro6
Cpeb2
Cpm
Cpne5
Cpne8
Cpt1a
Crebrf
Crlf3
Cryab
Csmd2
Cspg4
Csrp2
Csta1
Ctgf
Ctnnd1
Ctnnd2
Ctsf
Ctxn1
Cul7
Cux1
Cyp26b1
Cyp2j9
Cyp4v3
D730001G18Rik
Dab2
Dact2
Dbn1
Dclk1
Ddr1
Ddx46
Ddx58
Decr2
Dennd2a
Dhrs3
Diras2
Dlc1
Dll1
Dlx1
Dlx2
Dnajc18
Dnajc28
Dnal1
Doc2b
Dock8
Dpyd
Dpysl3
Dqx1
Dsg1b
Dsp
Dst
Dtx4
Dusp10
Dyrk1b
Dzip1
Dzip1l
Ece1
Ecm1
Eef2k
Efhd1
Efna2
Efnb2
Eif4g3
Emb
En1
Enah
Eng
Enpp5
Epas1
Ephb3
Ephb6
Eps8l1
Eps8l2
Erf
Esyt3
Etl4
Ets1
Eya4
F630042J09Rik
Fam114a1
Fam180a
Fam189a2
Fam198b
Fam210b
Fam214a
Fam214b
Fam3c
Fam46a
Fam84a
Fbln5
Fbn2
Fbp1
Fbp2
Fbxl12os
Fbxl20
Fbxo25
Fbxo32
Fbxo36
Fbxw7
Fbxw9
Fermt1
Fgd4
Fgf1
Fgf5
Fgfr2
Filip1l
Fkbp14
Flrt2
Fmn1
Fndc3b
Fosl2
Foxn3
Foxo1
Foxp2
Foxq1
Fst
Fstl1
Fstl3
Furin
Fut2
Fyco1
Gadd45b
Galc
Galnt10
Gatsl2
Gbp2
Gcc2
Gcnt1
Gdpd5
Gjb4
Gli1
Glul
Gm10635
Gm1976
Gns
Gpc3
Gpc4
Gpcpd1
Gpr87
Gprin3
Gpx8
Gse1
Gulp1
Gxylt2
H1f0
H2-T23
Hbp1
Hip1
Hip1r
Hist1h1c
Hist1h2bc
Hist3h2a
Hoxc13
Hoxc5
Hoxd9
Hsd17b4
Hspa2
Htra1
Ifi202b
Ifih1
Ift22
Ift88
Igfbp3
Il1rl2
Il23r
Il4ra
Inhba
Intu
Ip6k3
Iqce
Iqsec1
Irf7
Irx5
Isg15
Itga2
Itga5
Itgb3
Itgb8
Jarid2
Jmy
Jup
Kalrn
Kank1
Kank3
Kcnc3
Kcnh1
Kcnj2
Kcnma1
Kcnmb4
Kctd10
Kctd12
Kdm5b
Kdsr
Kidins220
Kif26b
Kif5c
Kifap3
Klc4
Klf10
Klhl24
Klhl38
Kprp
Krt14
Krt16
Krt17
Krt32
Krt42
Krt5
Krtap1-5
Lats2
Ldb2
Ldlrad4
Lef1
Lgr4
Lgr6
Lhx1
Lima1
Limch1
Lin28b
Lmo7
Lpar1
Lpp
Lrig3
Lrrc75b
Lrrcc1
Lrrk1
Ltbp1
Ltbp2
Lxn
Ly6d
Lynx1
Lyrm2
Lztfl1
Mab21l3
Maf
Mafb
Maged1
Maged2
Man2b2
Map1lc3b
Marcksl1
Masp1
Mb21d2
Mccc1
Mcl1
Megf6
Meis1
Mesp2
Mex3a
Mgll
Mical3
Micall1
Mink1
Mme
Mmp10
Mmp11
Mmp12
Mmp14
Mn1
Mob3b
Mr1
Mrgpre
Msrb3
Mtss1
Mtus2
Mvd
Mxd1
Mxd4
Myh9
Mylip
Myo1d
Myo6
Myom2
Myzap
N4bp2l1
Nacc2
Nagk
Nat2
Nat8l
Nav1
Nbr1
Nckap5
Nckap5l
Ncor2
Ndrg4
Nek3
Net1
Neu3
Nlgn2
Nlrp10
Npr3
Nrep
Nrp2
Nsdhl
Nuak1
Numbl
Oas1c
Oas3
Ogfr
Onecut2
Os9
Osbpl3
Osbpl5
Oxr1
P4ha2
Pak1
Palm2
Palmd
Papss2
Parm1
Parp10
Parp11
Parp12
Parp14
Pawr
Pccb
Pcdh1
Pcdh18
Pcdh19
Pcdhb16
Pcdhb17
Pcdhb19
Pcdhb22
Pcyt1b
Pdcd4
Pde7a
Pdgfb
Pdk2
Pecam1
Peg3
Peli3
Perp
Phldb1
Phospho1
Pid1
Pik3cb
Pik3ip1
Pik3r3
Pkp1
Plb1
Plcd1
Plekhf1
Plekhg2
Plekhg3
Plekho1
Plscr3
Plxdc1
Plxdc2
Pmepa1
Pou6f2
Ppp1r13l
Prickle1
Prrt4
Prss12
Prss23
Prss46
Psd3
Pthlh
Ptpn14
Ptpn6
Pxdn
Rapgefl1
Rassf10
Rbbp9
Rbm41
Rbm4b
Rbms3
Rest
Rfx5
Rgcc
Rgma
Rhob
Rin2
Rpgrip1l
S100pbp
Samd5
Scaper
Scnn1a
Scx
Sdc3
Sec14l2
Sel1l3
Sema3d
Sema6a
Sema6c
Serinc5
Serpina3h
Serpinb5
Serpinb6b
Serpinb9
Sertad4
Sesn3
Setd7
Sfxn3
Sh3d21
Sh3pxd2a
Shank2
Shox2
Sipa1l2
Skint8
Slc16a13
Slc24a2
Slc29a3
Slc2a1
Slc2a5
Slc39a13
Slc39a4
Slc40a1
Slc41a3
Slc43a2
Slc6a4
Slc6a6
Smad6
Smarcd3
Smoc1
Snapin
Sobp
Soga1
Sorcs2
Sox4
Sox6
Sox9
Sparc
Spint1
Sptbn2
Srgap1
St3gal5
St5
St6galnac6
Stat1
Stat2
Steap3
Stim1
Stk10
Stk36
Ston1
Sulf2
Svil
Syk
Synpo
Syt8
Sytl1
Tacc2
Tap1
Tapbp
Tbc1d30
Tcf4
Tcf7l1
Tchhl1
Tcn2
Tcp11l2
Tctn2
Tgfb3
Tgfbi
Thbs1
Tjap1
Tle3
Tln2
Tmeff2
Tmem108
Tmem140
Tmem14a
Tmem150a
Tmem159
Tmem231
Tmem44
Tmem8b
Tmie
Tnc
Tnn
Tns1
Tns3
Tns4
Top2b
Tpm1
Trappc12
Trim12c
Trim29
Trp53bp2
Trp53inp1
Ttc12
Ttc28
Ttyh3
Tulp3
Txndc17
Txnip
Txnrd3
Ubald1
Ucp2
Ucp3
Ulk1
Ulk2
Uroc1
Usp35
Usp54
Utrn
Vamp2
Vamp5
Vamp8
Vav3
Vdr
Vgll3
Vmac
Vps41
Vsnl1
Vtcn1
Vwa1
Vwa5a
Vwa7
Vwa8
Wdr19
Wdr45
Whrn
Wnt10a
Wnt10b
Wnt11
Wnt4
Wwc2
Wwp2
Xaf1
Xkr4
Xylt1
Ypel2
Zbed5
Zbtb4
Zc2hc1a
Zc4h2
Zfp113
Zfp182
Zfp185
Zfp369
Zfp36l1
Zfp462
Zfp521
Zfp579
Zfp608
Zfp799
Zfp810
Zfp827
Zfp935
Zfp949
Zfyve1
Zkscan14
Zmiz1
Zmynd8
Zswim6
Zxdc
