# Supplementary material for: AP-1 and TGFß cooperativity drives non-canonical Hedgehog signaling in resistant basal cell carcinoma
Source: Nat Commun. 2020 Oct 8;11:5079. doi: 10.1038/s41467-020-18762-5 (PMC7546632; doi:10.1038/s41467-020-18762-5)
Supplement: Supplementary file 6 — Supplementary Data 3 [file 41467_2020_18762_MOESM6_ESM.xlsx]

## Sheet: Supplementary Data 3
Supplementary Data 3. Intersection of genes that are downregulated with AP-1 inhibition (log2FC < -1 and p < 0.05) in resistant BCC cells as measured by RNA-seq, ATAC-seq, and pSmad3 ChIP-seq. Used in Figure 6 and Supplementary Figure 5
A4galt
Aamdc
Abcg1
Abr
Acad12
Acot11
Acsl3
Adamts15
Adamts9
Adamtsl4
Adar
Adarb1
Adgrf4
Adgrl2
Adm
Aff3
Agtpbp1
Ahcyl2
Ahnak
Ahr
Ak1
Ak4
Akap12
Akap13
Aldh1a3
Aldh1b1
Aldh2
Amigo2
Amotl1
Amotl2
Anapc13
Ank2
Ankrd12
Ankrd44
Ankrd50
Ankrd6
Anks1
Ano1
Anxa2
Anxa5
Apaf1
Apbb2
Apc
Apcdd1
Arap1
Arf2
Arglu1
Arhgap24
Arhgap42
Arhgef10
Arhgef11
Arhgef12
Arhgef17
Arhgef18
Arhgef19
Arhgef29
Arhgef3
Arhgef4
Arhgef40
Arid2
Arl4c
Armc9
Arnt2
Asxl1
Atl1
Atoh8
Atp13a5
Atp1b1
Atp2b4
Atxn10
Auh
Axin2
B3glct
B4galt1
Bach2
Bambi
Barx2
Baz2b
Bcar3
Bcas3
Bcl11a
Bcl11b
Bcl2l11
Bmf
Bmp2
Bmp7
Bmt2
Bnc2
Bptf
Brms1l
Btbd3
Btrc
C1ra
Cables1
Cabyr
Cachd1
Cacna2d1
Cadm1
Calcoco1
Calr4
Camta1
Capn15
Capn7
Caprin1
Capzb
Casq2
Cblb
Cbln1
Cbr1
Ccdc136
Ccdc91
Ccnd1
Ccne2
Ccnj
Ccnyl1
Cd1d1
Cdc37l1
Cdh2
Cdk14
Cdk15
Cdkn1a
Cdon
Cds1
Cebpa
Celf2
Celsr1
Celsr2
Cfap36
Cfap74
Cgn
Chd6
Chst11
Chst14
Chst15
Chst3
Cited2
Clip4
Clock
Cmpk2
Cnnm2
Cnnm3
Cnr1
Col16a1
Col17a1
Col4a3bp
Col8a1
Commd9
Coq8a
Coro2b
Coro6
Cox6c
Cpa6
Cpeb2
Cpeb3
Cpne8
Cpsf6
Crim1
Csf2rb
Csmd2
Csrp2
Cst3
Cstf2t
Ctdsp2
Ctdspl
Ctgf
Ctnnb1
Ctnnd1
Ctnnd2
Cuedc1
Cul3
Cux1
Cxcl12
Cxcl14
Cyp26b1
Cyp4f16
Dab2
Dag1
Dalrd3
Dapl1
Dbi
Dcaf4
Dclk1
Ddr1
Depdc5
Dhrs3
Dhx35
Dio2
Dis3l2
Dixdc1
Dlc1
Dlg5
Dll1
Dlx1
Dnajc18
Dnmt3a
Dock1
Dock7
Dpp7
Drosha
Dsg1b
Dsp
Dst		protein-coding
Dtnb
Dusp10
Dusp14
Dyrk1b
Dyrk2
E2f3
Edn2
Eepd1
Efhd1
Efnb2
Egln3
Ehbp1
Eif4g3
Elovl4
Eml1
En1
Endod1
Enox1
Enpp4
Enpp5
Entpd7
Epas1
Epb41l1
Epb41l2
Epb41l3
Epb41l4a
Epb41l4b
Epha4
Epha7
Ephb3
Epm2a
Eps15
Eps8l1
Erbin
Erc1
Ercc4
Etl4
Ets1
Eva1a
Exoc4
Eya1
Eya2
Eya4
Fam105a
Fam110b
Fam13b
Fam13c
Fam160a1
Fam171a1
Fam20c
Fam3c
Fam43a
Fam49a
Fam53b
Fam81a
Fam83c
Fam83h
Fam84a
Farp1
Fbn2
Fbp2
Fbxl17
Fbxo25
Fbxo32
Fbxw7
Fcamr
Fcgbp
Fgd3
Fgf5
Fgfr2
Fhod3
Flrt3
Fmod
Fnbp1
Fndc3b
Fosl2
Foxc1
Foxc2
Foxn3
Foxo1
Foxp1
Foxp2
Foxq1
Frmd4a
Fry
Fryl
Fst
Fstl1
Fuca2
Furin
Fus
Fxyd4
Fyb
Fzd1
Fzd2
Fzd3
Fzd7
Fzd8
G3bp2
Galnt18
Gas1
Gas7
Gatsl2
Gcc2
Gcnt1
Gjb5
Gk5
Gli2
Glt28d2
Gmpr
Gnai1
Gnaq
Gne
Golm1
Gpcpd1
Gpr153
Gprc5b
Gpt
Gramd4
Greb1l
Grk5
Grm8
Gxylt1
Hace1
Hdac5
Hebp2
Helz
Hey1
Hif1an
Hipk3
Hmgb1
Hmgn3
Hnrnpd
Hnrnpm
Hook3
Hoxc13
Hoxd10
Hpgds
Hr
Hras
Hs3st1
Hsd17b4
Hsf2bp
Htra1
Id1
Id2
Id4
Ier5l
Igfbp3
Igsf3
Il17rd
Il22ra1
Il23r
Il6ra
Inhba
Inhbb
Irs1
Irx5
Itga6
Itgb6
Itpkb
Jag2
Jarid2
Jup
Kalrn
Kank2
Kcnc3
Kcnd3
Kcnh1
Kcnj2
Kcnk2
Kcnmb4
Kcnrg
Kctd1
Kdm2b
Kdm3a
Kdm5b
Kidins220
Kif13a
Kif26a
Kif26b
Kif5c
Kif6
Kirrel3
Klf10
Klf12
Klf3
Klf5
Klhl2
Klhl21
Klhl42
Klrg2
Kmt2e
Kremen1
Krt75
Krt84
Lamb3
Lasp1
Ldb2
Ldha
Ldlrad4
Lef1
Lgr6
Lhpp
Lifr
Lima1
Lin7c
Lmna
Lmo7
Lpar1
Lpp
Lrig3
Lrrc56
Lrrc58
Lrrk1
Ltbp1
Ltbp2
Luc7l3
Lyrm2
Mab21l3
Mafb
Magi1
Magi3
Maml2
Maml3
Man2a1
Map2k4
Map2k6
Map3k1
Map3k4
Masp1
Mb
Mb21d2
Mbnl1
Mboat2
Mcam
Mcee
Mcl1
Med12l
Med24
Mef2c
Meis1
Meis2
Mex3b
Mgat4a
Mgat5
Mkl2
Mknk2
Mkx
Mllt3
Mlxip
Mmd
Mmp14
Mmp2
Mn1
Msi2
Msrb3
Msx2
Mtss1
Mtus2
Mxd4
Mylip
Myo1e
Myo5a
Myo6
Myo9a
Myom2
Myzap
Nat8l
Nav1
Nckap5
Ndst1
Nectin1
Nelfcd
Nfat5
Nfatc1
Nfia
Nfib
Nipsnap1
Nkd2
Nnt
Nod1
Nol4l
Notch2
Nphp3
Npr3
Nrep
Nrp1
Nrp2
Ntn4
Nuak1
Nudt16l1
Numbl
Nxn
Oaf
Ociad2
Ogdhl
Osbpl3
Osbpl5
Ostm1
Oxr1
P2ry1
P3h1
Pan3
Paqr8
Parm1
Parp11
Parp12
Parva
Pax6
Pbx1
Pbx3
Pccb
Pcdh1
Pdcd4
Pde4d
Pdgfra
Pdk1
Pdzd2
Perp
Pgap1
Pgm2l1
Pgm5
Phactr2
Phf20l1
Phkb
Phtf1
Phtf2
Pik3r1
Pik3r4
Pkp1
Plagl1
Plb1
Plcg1
Pld1
Plekha7
Plekhf1
Plekhg5
Plekhh2
Plekhm1
Plxna1
Plxna2
Pop1
Pou2f3
Pou6f2
Ppargc1a
Ppic
Ppl
Ppm1e
Ppm1m
Ppp1cc
Ppp1r10
Ppp1r16a
Ppp1r21
Ppp4r1
Pqlc2
Prdm1
Prelid2
Prickle1
Prkdc
Prss12
Psd3
Pten
Ptger3
Ptger4
Pthlh
Ptpn14
Ptpn4
Ptprd
Ptprf
Ptprz1
Pwwp2b
Pxdn
Pxylp1
Qsox1
Rab11fip4
Rab31
Rab7b
Ranbp6
Rapgef2
Rapgef3
Rassf9
Rbl2
Rbm20
Rbms3
Rc3h1
Rcan2
Reep3
Rfx3
Rgma
Rhob
Rhobtb1
Rhog
Rida
Rin2
Rnd2
Rnf144b
Rnf150
Rnf165
Rnf38
Robo2
Ror2
Rpap3
Rpgrip1l
Rps6ka4
Rps6kb2
Rsbn1l
Rtn4
Rtn4r
Runx3
Rxra
S100a11
S100a3
Samd5
Samd9l
Sbk1
Scaf8
Selenon
Selenop
Sema3d
Sema5a
Serpinb1b
Sertad4
Sesn3
Setbp1
Sfrp1
Sgk1
Sh3pxd2b
Shank2
Shf
Shisa9
Shkbp1
Sik1
Sirpa
Six2
Slc12a2
Slc12a7
Slc16a7
Slc16a9
Slc17a5
Slc24a2
Slc25a17
Slc25a26
Slc25a3
Slc25a4
Slc2a1
Slc35g1
Slc39a10
Slc41a2
Slc6a6
Slc8a1
Smad6
Smad9
Smoc1
Smoc2
Snca
Sncg
Snn
Sntb1
Sox11
Sox2
Sox4
Sox5
Sox6
Sox9
Spast
Spsb1
Sptbn1
Srgap1
Srrm1
Ssbp3
Ssfa2
Ssx2ip
St3gal1
St3gal2
St3gal3
St3gal4
St6galnac4
St6galnac6
Stard13
Stat1
Ston1
Stox2
Svil
Syk
Synpo
Tacc2
Tacstd2
Taok2
Tbc1d30
Tbc1d8
Tbcd
Tbl1xr1
Tbx1
Tbx3
Tcf7l2
Tchh
Tead4
Tenm2
Tert
Tet2
Tgfb2
Tgif2
Tgs1
Thbs1
Thbs2
Tle3
Tlk1
Tln2
Tm4sf1
Tmeff2
Tmem131l
Tmem170b
Tmem2
Tmem44
Tmie
Tmppe
Tmsb10
Tnc
Tnik
Tnks1bp1
Tnn
Tnr
Tns1
Tns3
Tns4
Tpcn2
Tpgs2
Tpm1
Trerf1
Trim2
Trim29
Trim62
Trio
Trp53bp2
Trp63
Trp73
Trps1
Tshz2
Tspan12
Tspan9
Ttc12
Ttll12
Tubb2b
Tyro3
Ube2v2
Ulk2
Usp12
Usp25
Usp46
Utrn
Vamp3
Vangl1
Vangl2
Vav2
Vav3
Vgll3
Vgll4
Vldlr
Vps13c
Vps41
Vstm5
Vtcn1
Vwa8
Wdfy3
Wdr6
Wdr7
Wnk2
Wnt10a
Wnt11
Wnt4
Xxylt1
Xylt1
Ypel2
Zbtb42
Zc2hc1a
Zdhhc17
Zfp11
Zfp14
Zfp239
Zfp266
Zfp281
Zfp286
Zfp287
Zfp292
Zfp354a
Zfp385a
Zfp395
Zfp462
Zfp521
Zfp563
Zfp568
Zfp608
Zfp637
Zfp638
Zfp644
Zfp703
Zfp704
Zfp750
Zfp784
Zfp810
Zfp827
Zhx1
Zhx3
Zmat2
Zmiz1
Zswim6
Zzef1
			Zzef1
