# Supplementary material for: AP-1 and TGFß cooperativity drives non-canonical Hedgehog signaling in resistant basal cell carcinoma
Source: Nat Commun. 2020 Oct 8;11:5079. doi: 10.1038/s41467-020-18762-5 (PMC7546632; doi:10.1038/s41467-020-18762-5)
Supplement: Supplementary file 8 — Source Data [file 41467_2020_18762_MOESM8_ESM.xlsx]

## Sheet: Figure 1e
counts of ki67+ cells per hair follicle:
DMSO	CCG
29	11
17	0
25	0
15	2
32	8
6	1
3	0
1	1
7	0
4	0
0	0
3	0
0	0
2	1
3	4
1	2
2	3
0	6
6	14
15	0
17	3
27	0
31	0
22	1
28	0
40	0
32	0
35	0
12	1
9	0
5	1
2	1
2	1
0	0
0	2
1	1
3	0
1	0
2	1
3	0
1	1
1	0
0	0
2	3
1	2
4	2
6	0
0	1
	1
	0
	1
	1

## Sheet: Figure 1g
pixel length of hair follicles:
DMSO	CCG
1244.11	1140.53
1331.78	1142.26
1222.21	1209.66
1293.44	1261.81
1326.87	1108.77
1253.55	1159.07
1417.47	1058.33
1291.78	1220.84
1380.48	995.193
1140.24	1021.29
1226.25	867.395
1147.55	946.854
1434.4	1220.44
1151.03	1168.38
1286.49	1023.39
1259.6	1281.09
1115.88	1330.07
1324.67	1257.38
1311.07	1340.79
	1236.92

## Sheet: Figure 2g
Fluorescence intensity ratio of surface marker protein vs. DAPI:
	hu n-MRTF									hu c-MRTF								ms n-MRTF															ms c-MRTF
LYPD3	0.692691	0.808955	0.593421	1.37793	0.632131	0.83658	1.02518	1.15905	1.31842	0.922653	0.488768	0.779038	0.673835	0.653812	0.314883	0.240974	0.219542	1.96045	1.7958	1.81019	2.02682	1.54618	1.56438	1.7737	1.38047	1.07674	2.51554	1.87746	1.76515	2.18553	1.97496	1.78009	0.766191	1.07193	0.756042	0.880374	1.06493	0.810643	0.894082	0.840474
TACST2	1.386	2.17393	1.13337	1.67578	1.63693	1.72332	2.12911	2.37507	2.82628	0.637807	0.602297	0.81201	1.06409	1.26332	0.5166	0.465783	0.470037	0.692274	0.993584	0.772707	0.872368	1.40234	1.15424	1.25647	1.40061	1.71079	1.3587	2.24681	1.69084	0.70091	0.92511	1.46934	0.52333	0.633201	0.5359	0.43004	0.539031	0.623861	0.53782	0.626573
LY6D	1.62278	1.17824	1.35796	0.634874	1.65479	0.910334	2.00433	2.28915	2.07863	0.553206	0.904751	1.26264	1.04768	0.945898	0.616056	0.583237	0.455112	1.13888	0.957058	0.780834	1.40004	1.52767	2.25912	2.15316	1.17685	2.1641	1.50242	1.18272	1.17873	1.56336	0.711449	1.3577	0.423921	0.546567	0.458245	0.451783	0.452444	0.793244	0.485329	0.660798

## Sheet: Figure 2h
Fluorescence intensity ratio of surface marker protein vs. DAPI:
	MRTF inh						control
LYPD3	0.376218	0.192795	0.295289	0.566758	0.692538	0.940812	1.17378	0.853655	1.74793	1.958	0.630483	1.83541
TACSTD2	1.14765	0.967721	1.22665	1.4847	1.87423	1.34019	1.8712	2.31276	2.94069	3.71113	1.3203	1.89433
LY6D	0.373707	0.799877	1.26608	0.643194	0.81797	1.06961	2.04274	2.77929	1.85152	3.02126	1.55863	2.4933

## Sheet: Figure 2i
fluorescence intensity vs. DAPI:			change in Gli1 mRNA with vismodegib treatment
TACSTD2	LYPD3	LY6D
1.00538	0.736113	1.23092	-0.5009	-0.47146	-0.67965
1.33781	1.34974	2.20002	-0.06196	0.123911	-0.06196
0.722046	0.536376	1.26575	-0.84594	-0.753725	-0.66151
0.592083	0.304314	0.634367	-1.45346	-1.44162	-1.43397
0.75087	0.498946	1.23147	-1.26677	-1.10147	-0.83834
0.708396	0.428117	1.19295	-1.19068	-1.20639	-1.20781

## Sheet: Figure 3a
GO Biological Process term	-log(p-value)
epidermis development	23.9155
skin development	18.2861
regulation of cell proliferation	13.2276
keratinocyte differentiation	14.3975
epidermal cell differentiation	14.3241
regulation of cell migration	13.0595

## Sheet: Figure 3b
Transcription factor	combined ChEA score
p63	466.901
Smad2/3	688.316
AP-1	493.758
KLF4	177.06
Sox2	78.7771
ESR2	61.4244
RELA	190.741
ZNF217	47.8178

## Sheet: Figure 3c
Homer Motif Name	-Log (p-value)
Fra1(bZIP)/BT549-Fra1-ChIP-Seq(GSE46166)/Homer	563
Atf3(bZIP)/GBM-ATF3-ChIP-Seq(GSE33912)/Homer	555
BATF(bZIP)/Th17-BATF-ChIP-Seq(GSE39756)/Homer	550
JunB(bZIP)/DendriticCells-Junb-ChIP-Seq(GSE36099)/Homer	549
AP-1(bZIP)/ThioMac-PU.1-ChIP-Seq(GSE21512)/Homer	524
Fra2(bZIP)/Striatum-Fra2-ChIP-Seq(GSE43429)/Homer	503
Fosl2(bZIP)/3T3L1-Fosl2-ChIP-Seq(GSE56872)/Homer	434
Jun-AP1(bZIP)/K562-cJun-ChIP-Seq(GSE31477)/Homer	381
Bach2(bZIP)/OCILy7-Bach2-ChIP-Seq(GSE44420)/Homer	186
NF-E2(bZIP)/K562-NFE2-ChIP-Seq(GSE31477)/Homer	59.5
Nrf2(bZIP)/Lymphoblast-Nrf2-ChIP-Seq(GSE37589)/Homer	49.8
NFIL3(bZIP)/HepG2-NFIL3-ChIP-Seq(Encode)/Homer	46.7
MafK(bZIP)/C2C12-MafK-ChIP-Seq(GSE36030)/Homer	45.5
Bach1(bZIP)/K562-Bach1-ChIP-Seq(GSE31477)/Homer	44.9
NFkB-p65-Rel(RHD)/ThioMac-LPS-Expression(GSE23622)/Homer	44.5
p73(p53)/Trachea-p73-ChIP-Seq(PRJNA310161)/Homer	41.7
NFkB-p65(RHD)/GM12787-p65-ChIP-Seq(GSE19485)/Homer	41.4
p53(p53)/Saos-p53-ChIP-Seq(GSE15780)/Homer	38.6
p53(p53)/Saos-p53-ChIP-Seq/Homer	38.6
RUNX1(Runt)/Jurkat-RUNX1-ChIP-Seq(GSE29180)/Homer	36.2
ERG(ETS)/VCaP-ERG-ChIP-Seq(GSE14097)/Homer	35.2
CEBP:AP1(bZIP)/ThioMac-CEBPb-ChIP-Seq(GSE21512)/Homer	35.1
AP-2gamma(AP2)/MCF7-TFAP2C-ChIP-Seq(GSE21234)/Homer	34.4
p63(p53)/Keratinocyte-p63-ChIP-Seq(GSE17611)/Homer	33.9
AP-2alpha(AP2)/Hela-AP2alpha-ChIP-Seq(GSE31477)/Homer	33.9
MafA(bZIP)/Islet-MafA-ChIP-Seq(GSE30298)/Homer	33.3
NF1-halfsite(CTF)/LNCaP-NF1-ChIP-Seq(Unpublished)/Homer	32.2
NFE2L2(bZIP)/HepG2-NFE2L2-ChIP-Seq(Encode)/Homer	30.7
EHF(ETS)/LoVo-EHF-ChIP-Seq(GSE49402)/Homer	29.1
Atf4(bZIP)/MEF-Atf4-ChIP-Seq(GSE35681)/Homer	28.7
TEAD3(TEA)/HepG2-TEAD3-ChIP-Seq(Encode)/Homer	27.9
ELF5(ETS)/T47D-ELF5-ChIP-Seq(GSE30407)/Homer	27.6
TEAD1(TEAD)/HepG2-TEAD1-ChIP-Seq(Encode)/Homer	26.4
Elk1(ETS)/Hela-Elk1-ChIP-Seq(GSE31477)/Homer	26.1
Stat3+il21(Stat)/CD4-Stat3-ChIP-Seq(GSE19198)/Homer	25.8
TEAD(TEA)/Fibroblast-PU.1-ChIP-Seq(Unpublished)/Homer	25.7
ETS1(ETS)/Jurkat-ETS1-ChIP-Seq(GSE17954)/Homer	25.6
TEAD4(TEA)/Tropoblast-Tead4-ChIP-Seq(GSE37350)/Homer	24.2
HLF(bZIP)/HSC-HLF.Flag-ChIP-Seq(GSE69817)/Homer	24.2
Pdx1(Homeobox)/Islet-Pdx1-ChIP-Seq(SRA008281)/Homer	23.7
Stat3(Stat)/mES-Stat3-ChIP-Seq(GSE11431)/Homer	23.2
Fli1(ETS)/CD8-FLI-ChIP-Seq(GSE20898)/Homer	22.8
RUNX(Runt)/HPC7-Runx1-ChIP-Seq(GSE22178)/Homer	22.6
CEBP(bZIP)/ThioMac-CEBPb-ChIP-Seq(GSE21512)/Homer	22.3
Bcl6(Zf)/Liver-Bcl6-ChIP-Seq(GSE31578)/Homer	21.3
ETV1(ETS)/GIST48-ETV1-ChIP-Seq(GSE22441)/Homer	20.7
KLF5(Zf)/LoVo-KLF5-ChIP-Seq(GSE49402)/Homer	20.7
TEAD2(TEA)/Py2T-Tead2-ChIP-Seq(GSE55709)/Homer	20.5
EWS:FLI1-fusion(ETS)/SK_N_MC-EWS:FLI1-ChIP-Seq(SRA014231)/Homer	20.4
ETV4(ETS)/HepG2-ETV4-ChIP-Seq(ENCODE)/Homer	19.8
Elf4(ETS)/BMDM-Elf4-ChIP-Seq(GSE88699)/Homer	19.6
Elk4(ETS)/Hela-Elk4-ChIP-Seq(GSE31477)/Homer	19.3
KLF6(Zf)/PDAC-KLF6-ChIP-Seq(GSE64557)/Homer	19.1
NF1(CTF)/LNCAP-NF1-ChIP-Seq(Unpublished)/Homer	19
MafB(bZIP)/BMM-Mafb-ChIP-Seq(GSE75722)/Homer	18.9
Etv2(ETS)/ES-ER71-ChIP-Seq(GSE59402)/Homer(0.967)	18.6
Chop(bZIP)/MEF-Chop-ChIP-Seq(GSE35681)/Homer	18.6
RUNX-AML(Runt)/CD4+-PolII-ChIP-Seq(Barski_et_al.)/Homer	18.2
MITF(bHLH)/MastCells-MITF-ChIP-Seq(GSE48085)/Homer	18.2
GABPA(ETS)/Jurkat-GABPa-ChIP-Seq(GSE17954)/Homer	18.1
ELF1(ETS)/Jurkat-ELF1-ChIP-Seq(SRA014231)/Homer	17.4
Ap4(bHLH)/AML-Tfap4-ChIP-Seq(GSE45738)/Homer	16.9
EWS:ERG-fusion(ETS)/CADO_ES1-EWS:ERG-ChIP-Seq(SRA014231)/Homer	15.8
ETS(ETS)/Promoter/Homer	15.8
ELF3(ETS)/PDAC-ELF3-ChIP-Seq(GSE64557)/Homer	15.8
Rbpj1(?)/Panc1-Rbpj1-ChIP-Seq(GSE47459)/Homer	15.2
TFE3(bHLH)/MEF-TFE3-ChIP-Seq(GSE75757)/Homer	15.1
Unknown-ESC-element(?)/mES-Nanog-ChIP-Seq(GSE11724)/Homer	15.1
PBX2(Homeobox)/K562-PBX2-ChIP-Seq(Encode)/Homer	15
Egr1(Zf)/K562-Egr1-ChIP-Seq(GSE32465)/Homer	14.9
SCL(bHLH)/HPC7-Scl-ChIP-Seq(GSE13511)/Homer	14.8
RUNX2(Runt)/PCa-RUNX2-ChIP-Seq(GSE33889)/Homer	14.3
Lhx3(Homeobox)/Neuron-Lhx3-ChIP-Seq(GSE31456)/Homer	14
WT1(Zf)/Kidney-WT1-ChIP-Seq(GSE90016)/Homer	13.8
Tgif2(Homeobox)/mES-Tgif2-ChIP-Seq(GSE55404)/Homer	13.8
USF1(bHLH)/GM12878-Usf1-ChIP-Seq(GSE32465)/Homer	13.7
Sp2(Zf)/HEK293-Sp2.eGFP-ChIP-Seq(Encode)/Homer	13.3
NRF1(NRF)/MCF7-NRF1-ChIP-Seq(Unpublished)/Homer	13.1
Zic(Zf)/Cerebellum-ZIC1.2-ChIP-Seq(GSE60731)/Homer	12.9
SPDEF(ETS)/VCaP-SPDEF-ChIP-Seq(SRA014231)/Homer	12.7
E-box(bHLH)/Promoter/Homer	12.7
Tlx?(NR)/NPC-H3K4me1-ChIP-Seq(GSE16256)/Homer	12.7
STAT4(Stat)/CD4-Stat4-ChIP-Seq(GSE22104)/Homer	12.4
Tgif1(Homeobox)/mES-Tgif1-ChIP-Seq(GSE55404)/Homer	12.3
Nkx6.1(Homeobox)/Islet-Nkx6.1-ChIP-Seq(GSE40975)/Homer	12.2
STAT1(Stat)/HelaS3-STAT1-ChIP-Seq(GSE12782)/Homer	12
Foxo1(Forkhead)/RAW-Foxo1-ChIP-Seq(Fan_et_al.)/Homer	11.9
Pit1+1bp(Homeobox)/GCrat-Pit1-ChIP-Seq(GSE58009)/Homer	11.7
CRE(bZIP)/Promoter/Homer	11.5
JunD(bZIP)/K562-JunD-ChIP-Seq/Homer	11.4
ZFX(Zf)/mES-Zfx-ChIP-Seq(GSE11431)/Homer	11.2
BMAL1(bHLH)/Liver-Bmal1-ChIP-Seq(GSE39860)/Homer	11
AR-halfsite(NR)/LNCaP-AR-ChIP-Seq(GSE27824)/Homer	10.8
Smad3(MAD)/NPC-Smad3-ChIP-Seq(GSE36673)/Homer	10.7
Maz(Zf)/HepG2-Maz-ChIP-Seq(GSE31477)/Homer	10.6
Sox17(HMG)/Endoderm-Sox17-ChIP-Seq(GSE61475)/Homer	10.5
Foxa2(Forkhead)/Liver-Foxa2-ChIP-Seq(GSE25694)/Homer	10.4
Sox10(HMG)/SciaticNerve-Sox3-ChIP-Seq(GSE35132)/Homer	10.2
PU.1(ETS)/ThioMac-PU.1-ChIP-Seq(GSE21512)/Homer	10.1
IRF8(IRF)/BMDM-IRF8-ChIP-Seq(GSE77884)/Homer	10.1
EKLF(Zf)/Erythrocyte-Klf1-ChIP-Seq(GSE20478)/Homer	10
Hoxc9(Homeobox)/Ainv15-Hoxc9-ChIP-Seq(GSE21812)/Homer	9.96
Egr2(Zf)/Thymocytes-Egr2-ChIP-Seq(GSE34254)/Homer	9.77
OCT:OCT-short(POU,Homeobox)/NPC-OCT6-ChIP-Seq(GSE43916)/Homer	9.71
STAT5(Stat)/mCD4+-Stat5-ChIP-Seq(GSE12346)/Homer	9.34
FOXA1(Forkhead)/LNCAP-FOXA1-ChIP-Seq(GSE27824)/Homer	9.3
RFX(HTH)/K562-RFX3-ChIP-Seq(SRA012198)/Homer	9.19
Sox4(HMG)/proB-Sox4-ChIP-Seq(GSE50066)/Homer	9.13
Foxo3(Forkhead)/U2OS-Foxo3-ChIP-Seq(E-MTAB-2701)/Homer	9.1
c-Jun-CRE(bZIP)/K562-cJun-ChIP-Seq(GSE31477)/Homer	9.06
ZNF415(Zf)/HEK293-ZNF415.GFP-ChIP-Seq(GSE58341)/Homer	9.01
Rfx2(HTH)/LoVo-RFX2-ChIP-Seq(GSE49402)/Homer	8.82
FOXM1(Forkhead)/MCF7-FOXM1-ChIP-Seq(GSE72977)/Homer	8.61
Sox3(HMG)/NPC-Sox3-ChIP-Seq(GSE33059)/Homer	8.44
GRHL2(CP2)/HBE-GRHL2-ChIP-Seq(GSE46194)/Homer	8.35
Fox:Ebox(Forkhead,bHLH)/Panc1-Foxa2-ChIP-Seq(GSE47459)/Homer	8.25
KLF3(Zf)/MEF-Klf3-ChIP-Seq(GSE44748)/Homer	8.21
Nanog(Homeobox)/mES-Nanog-ChIP-Seq(GSE11724)/Homer	8.17
Tcfcp2l1(CP2)/mES-Tcfcp2l1-ChIP-Seq(GSE11431)/Homer	8.13
Oct4:Sox17(POU,Homeobox,HMG)/F9-Sox17-ChIP-Seq(GSE44553)/Homer	8.09
PU.1-IRF(ETS:IRF)/Bcell-PU.1-ChIP-Seq(GSE21512)/Homer	8.05
Foxf1(Forkhead)/Lung-Foxf1-ChIP-Seq(GSE77951)/Homer	8.05
MyoG(bHLH)/C2C12-MyoG-ChIP-Seq(GSE36024)/Homer	7.95
Klf4(Zf)/mES-Klf4-ChIP-Seq(GSE11431)/Homer	7.93
FOXK1(Forkhead)/HEK293-FOXK1-ChIP-Seq(GSE51673)/Homer	7.8
Hoxb4(Homeobox)/ES-Hoxb4-ChIP-Seq(GSE34014)/Homer	7.64
NRF(NRF)/Promoter/Homer	7.61
n-Myc(bHLH)/mES-nMyc-ChIP-Seq(GSE11431)/Homer	7.58
FOXA1(Forkhead)/MCF7-FOXA1-ChIP-Seq(GSE26831)/Homer	7.58
Rfx6(HTH)/Min6b1-Rfx6.HA-ChIP-Seq(GSE62844)/Homer	7.55
ZNF264(Zf)/HEK293-ZNF264.GFP-ChIP-Seq(GSE58341)/Homer	7.52
bHLHE41(bHLH)/proB-Bhlhe41-ChIP-Seq(GSE93764)/Homer	7.45
AMYB(HTH)/Testes-AMYB-ChIP-Seq(GSE44588)/Homer	7.3
NFkB-p50,p52(RHD)/Monocyte-p50-ChIP-Chip(Schreiber_et_al.)/Homer	7.28
Sox6(HMG)/Myotubes-Sox6-ChIP-Seq(GSE32627)/Homer	7.26
Lhx2(Homeobox)/HFSC-Lhx2-ChIP-Seq(GSE48068)/Homer	7.11
Pit1(Homeobox)/GCrat-Pit1-ChIP-Seq(GSE58009)/Homer	7.05
Smad2(MAD)/ES-SMAD2-ChIP-Seq(GSE29422)/Homer	7.02
FoxL2(Forkhead)/Ovary-FoxL2-ChIP-Seq(GSE60858)/Homer	6.95
Lhx1(Homeobox)/EmbryoCarcinoma-Lhx1-ChIP-Seq(GSE70957)/Homer	6.93
Foxa3(Forkhead)/Liver-Foxa3-ChIP-Seq(GSE77670)/Homer	6.79
Isl1(Homeobox)/Neuron-Isl1-ChIP-Seq(GSE31456)/Homer	6.78
Hoxd13(Homeobox)/ChickenMSG-Hoxd13.Flag-ChIP-Seq(GSE86088)/Homer	6.6
Zic3(Zf)/mES-Zic3-ChIP-Seq(GSE37889)/Homer	6.51
NFAT(RHD)/Jurkat-NFATC1-ChIP-Seq(Jolma_et_al.)/Homer	6.47
Ets1-distal(ETS)/CD4+-PolII-ChIP-Seq(Barski_et_al.)/Homer	6.46
Atf2(bZIP)/3T3L1-Atf2-ChIP-Seq(GSE56872)/Homer	6.35
BMYB(HTH)/Hela-BMYB-ChIP-Seq(GSE27030)/Homer	6.29
HOXB13(Homeobox)/ProstateTumor-HOXB13-ChIP-Seq(GSE56288)/Homer	6.27
Tbr1(T-box)/Cortex-Tbr1-ChIP-Seq(GSE71384)/Homer	6.27
PR(NR)/T47D-PR-ChIP-Seq(GSE31130)/Homer	6.17
Myf5(bHLH)/GM-Myf5-ChIP-Seq(GSE24852)/Homer	6.13
Rfx1(HTH)/NPC-H3K4me1-ChIP-Seq(GSE16256)/Homer	6.08
ZNF467(Zf)/HEK293-ZNF467.GFP-ChIP-Seq(GSE58341)/Homer	6.07
IRF2(IRF)/Erythroblas-IRF2-ChIP-Seq(GSE36985)/Homer	6.05
HOXA2(Homeobox)/mES-Hoxa2-ChIP-Seq(Donaldson_et_al.)/Homer	6.02
Sox2(HMG)/mES-Sox2-ChIP-Seq(GSE11431)/Homer	5.97
CLOCK(bHLH)/Liver-Clock-ChIP-Seq(GSE39860)/Homer	5.96
STAT6(Stat)/Macrophage-Stat6-ChIP-Seq(GSE38377)/Homer	5.96
NPAS(bHLH)/Liver-NPAS-ChIP-Seq(GSE39860)/Homer	5.94
Eomes(T-box)/H9-Eomes-ChIP-Seq(GSE26097)/Homer	5.81
MyoD(bHLH)/Myotube-MyoD-ChIP-Seq(GSE21614)/Homer	5.66
FOXK2(Forkhead)/U2OS-FOXK2-ChIP-Seq(E-MTAB-2204)/Homer	5.64
Tcf21(bHLH)/ArterySmoothMuscle-Tcf21-ChIP-Seq(GSE61369)/Homer	5.6
EBF1(EBF)/Near-E2A-ChIP-Seq(GSE21512)/Homer	5.54
FOXP1(Forkhead)/H9-FOXP1-ChIP-Seq(GSE31006)/Homer	5.51
PU.1:IRF8(ETS:IRF)/pDC-Irf8-ChIP-Seq(GSE66899)/Homer	5.43
Tbet(T-box)/CD8-Tbet-ChIP-Seq(GSE33802)/Homer	5.32
Sp5(Zf)/mES-Sp5.Flag-ChIP-Seq(GSE72989)/Homer	5.31
RBPJ:Ebox(?,bHLH)/Panc1-Rbpj1-ChIP-Seq(GSE47459)/Homer	5.31
c-Myc(bHLH)/LNCAP-cMyc-ChIP-Seq(Unpublished)/Homer	5.21
CTCF-SatelliteElement(Zf?)/CD4+-CTCF-ChIP-Seq(Barski_et_al.)/Homer	5.09
Tcf12(bHLH)/GM12878-Tcf12-ChIP-Seq(GSE32465)/Homer	5.05
DMRT1(DM)/Testis-DMRT1-ChIP-Seq(GSE64892)/Homer	4.94
SpiB(ETS)/OCILY3-SPIB-ChIP-Seq(GSE56857)/Homer	4.93
ZNF322(Zf)/HEK293-ZNF322.GFP-ChIP-Seq(GSE58341)/Homer	4.86
Max(bHLH)/K562-Max-ChIP-Seq(GSE31477)/Homer	4.82
PAX3:FKHR-fusion(Paired,Homeobox)/Rh4-PAX3:FKHR-ChIP-Seq(GSE19063)/Homer	4.64
STAT6(Stat)/CD4-Stat6-ChIP-Seq(GSE22104)/Homer	4.59
HRE(HSF)/HepG2-HSF1-ChIP-Seq(GSE31477)/Homer	4.58
MYB(HTH)/ERMYB-Myb-ChIPSeq(GSE22095)/Homer	4.54
Nr5a2(NR)/mES-Nr5a2-ChIP-Seq(GSE19019)/Homer	4.45
Klf9(Zf)/GBM-Klf9-ChIP-Seq(GSE62211)/Homer	4.44
Smad4(MAD)/ESC-SMAD4-ChIP-Seq(GSE29422)/Homer	4.35
Tbx20(T-box)/Heart-Tbx20-ChIP-Seq(GSE29636)/Homer	4.34
Hoxa13(Homeobox)/ChickenMSG-Hoxa13.Flag-ChIP-Seq(GSE86088)/Homer	4.24
HIC1(Zf)/Treg-ZBTB29-ChIP-Seq(GSE99889)/Homer	4.2
X-box(HTH)/NPC-H3K4me1-ChIP-Seq(GSE16256)/Homer	4.1
IRF1(IRF)/PBMC-IRF1-ChIP-Seq(GSE43036)/Homer	4.08
bHLHE40(bHLH)/HepG2-BHLHE40-ChIP-Seq(GSE31477)/Homer	3.93
Gata4(Zf)/Heart-Gata4-ChIP-Seq(GSE35151)/Homer	3.91
HOXA1(Homeobox)/mES-Hoxa1-ChIP-Seq(SRP084292)/Homer	3.79
HIF-1b(HLH)/T47D-HIF1b-ChIP-Seq(GSE59937)/Homer	3.78
Esrrb(NR)/mES-Esrrb-ChIP-Seq(GSE11431)/Homer	3.73
DMRT6(DM)/Testis-DMRT6-ChIP-Seq(GSE60440)/Homer	3.73
GATA3(Zf)/iTreg-Gata3-ChIP-Seq(GSE20898)/Homer	3.73
ISRE(IRF)/ThioMac-LPS-Expression(GSE23622)/Homer	3.65
Barx1(Homeobox)/Stomach-Barx1.3xFlag-ChIP-Seq(GSE69483)/Homer	3.64
Brn2(POU,Homeobox)/NPC-Brn2-ChIP-Seq(GSE35496)/Homer	3.6
Sp1(Zf)/Promoter/Homer	3.56
Usf2(bHLH)/C2C12-Usf2-ChIP-Seq(GSE36030)/Homer	3.49
NFAT:AP1(RHD,bZIP)/Jurkat-NFATC1-ChIP-Seq(Jolma_et_al.)/Homer	3.49
RXR(NR),DR1/3T3L1-RXR-ChIP-Seq(GSE13511)/Homer	3.44
Atf1(bZIP)/K562-ATF1-ChIP-Seq(GSE31477)/Homer	3.44
Nr5a2(NR)/Pancreas-LRH1-ChIP-Seq(GSE34295)/Homer	3.44
TCF4(bHLH)/SHSY5Y-TCF4-ChIP-Seq(GSE96915)/Homer	3.43
FXR(NR),IR1/Liver-FXR-ChIP-Seq(Chong_et_al.)/Homer	3.38
Hoxd10(Homeobox)/ChickenMSG-Hoxd10.Flag-ChIP-Seq(GSE86088)/Homer	3.34
Cdx2(Homeobox)/mES-Cdx2-ChIP-Seq(GSE14586)/Homer	3.33
Znf263(Zf)/K562-Znf263-ChIP-Seq(GSE31477)/Homer	3.31
Pax7(Paired,Homeobox),long/Myoblast-Pax7-ChIP-Seq(GSE25064)/Homer	3.27
GATA(Zf),IR4/iTreg-Gata3-ChIP-Seq(GSE20898)/Homer	3.24
MYNN(Zf)/HEK293-MYNN.eGFP-ChIP-Seq(Encode)/Homer	3.23
Brn1(POU,Homeobox)/NPC-Brn1-ChIP-Seq(GSE35496)/Homer	3.21
Gata2(Zf)/K562-GATA2-ChIP-Seq(GSE18829)/Homer	3.19
ETS:RUNX(ETS,Runt)/Jurkat-RUNX1-ChIP-Seq(GSE17954)/Homer	3.17
GATA(Zf),IR3/iTreg-Gata3-ChIP-Seq(GSE20898)/Homer	3.15
Atoh1(bHLH)/Cerebellum-Atoh1-ChIP-Seq(GSE22111)/Homer	3.12
Ascl1(bHLH)/NeuralTubes-Ascl1-ChIP-Seq(GSE55840)/Homer	3.08
Atf7(bZIP)/3T3L1-Atf7-ChIP-Seq(GSE56872)/Homer	3.05
GFY-Staf(?,Zf)/Promoter/Homer	2.95
Unknown(Homeobox)/Limb-p300-ChIP-Seq/Homer	2.91
ZNF7(Zf)/HepG2-ZNF7.Flag-ChIP-Seq(Encode)/Homer	2.89
HRE(HSF)/Striatum-HSF1-ChIP-Seq(GSE38000)/Homer	2.87
KLF14(Zf)/HEK293-KLF14.GFP-ChIP-Seq(GSE58341)/Homer	2.86
ZNF711(Zf)/SHSY5Y-ZNF711-ChIP-Seq(GSE20673)/Homer	2.86
ZNF317(Zf)/HEK293-ZNF317.GFP-ChIP-Seq(GSE58341)/Homer	2.81
Pitx1:Ebox(Homeobox,bHLH)/Hindlimb-Pitx1-ChIP-Seq(GSE41591)/Homer	2.74
PRDM1(Zf)/Hela-PRDM1-ChIP-Seq(GSE31477)/Homer	2.74
MNT(bHLH)/HepG2-MNT-ChIP-Seq(Encode)/Homer	2.66
EBNA1(EBV-virus)/Raji-EBNA1-ChIP-Seq(GSE30709)/Homer	2.66
NeuroG2(bHLH)/Fibroblast-NeuroG2-ChIP-Seq(GSE75910)/Homer	2.62
Tbox:Smad(T-box,MAD)/ESCd5-Smad2_3-ChIP-Seq(GSE29422)/Homer	2.58
NeuroD1(bHLH)/Islet-NeuroD1-ChIP-Seq(GSE30298)/Homer	2.55
ZNF528(Zf)/HEK293-ZNF528.GFP-ChIP-Seq(GSE58341)/Homer	2.52
c-Myc(bHLH)/mES-cMyc-ChIP-Seq(GSE11431)/Homer	2.52
Pax7(Paired,Homeobox)/Myoblast-Pax7-ChIP-Seq(GSE25064)/Homer	2.51
PAX5(Paired,Homeobox),condensed/GM12878-PAX5-ChIP-Seq(GSE32465)/Homer	2.46
Six1(Homeobox)/Myoblast-Six1-ChIP-Chip(GSE20150)/Homer	2.43
NPAS2(bHLH)/Liver-NPAS2-ChIP-Seq(GSE39860)/Homer	2.37
Pax8(Paired,Homeobox)/Thyroid-Pax8-ChIP-Seq(GSE26938)/Homer	2.27
E2F4(E2F)/K562-E2F4-ChIP-Seq(GSE31477)/Homer	2.22
SF1(NR)/H295R-Nr5a1-ChIP-Seq(GSE44220)/Homer	2.18
ZFP3(Zf)/HEK293-ZFP3.GFP-ChIP-Seq(GSE58341)/Homer	2.17
Hoxa10(Homeobox)/ChickenMSG-Hoxa10.Flag-ChIP-Seq(GSE86088)/Homer	2.14
Hoxa11(Homeobox)/ChickenMSG-Hoxa11.Flag-ChIP-Seq(GSE86088)/Homer	2.13
EBF2(EBF)/BrownAdipose-EBF2-ChIP-Seq(GSE97114)/Homer	2.1
Dlx3(Homeobox)/Kerainocytes-Dlx3-ChIP-Seq(GSE89884)/Homer	2.09
Gata6(Zf)/HUG1N-GATA6-ChIP-Seq(GSE51936)/Homer	2.08
Prop1(Homeobox)/GHFT1-PROP1.biotin-ChIP-Seq(GSE77302)/Homer	2.03
Ronin(THAP)/ES-Thap11-ChIP-Seq(GSE51522)/Homer	1.96
Gata1(Zf)/K562-GATA1-ChIP-Seq(GSE18829)/Homer	1.95
ARE(NR)/LNCAP-AR-ChIP-Seq(GSE27824)/Homer	1.95
bZIP:IRF(bZIP,IRF)/Th17-BatF-ChIP-Seq(GSE39756)/Homer	1.94
Rfx5(HTH)/GM12878-Rfx5-ChIP-Seq(GSE31477)/Homer	1.91
GATA3(Zf),DR4/iTreg-Gata3-ChIP-Seq(GSE20898)/Homer	1.82
PPARE(NR),DR1/3T3L1-Pparg-ChIP-Seq(GSE13511)/Homer	1.81
Mef2d(MADS)/Retina-Mef2d-ChIP-Seq(GSE61391)/Homer	1.8
NF1:FOXA1(CTF,Forkhead)/LNCAP-FOXA1-ChIP-Seq(GSE27824)/Homer	1.77
T1ISRE(IRF)/ThioMac-Ifnb-Expression/Homer	1.76
ZKSCAN1(Zf)/HepG2-ZKSCAN1-ChIP-Seq(Encode)/Homer	1.74
Olig2(bHLH)/Neuron-Olig2-ChIP-Seq(GSE30882)/Homer	1.72
IRF:BATF(IRF:bZIP)/pDC-Irf8-ChIP-Seq(GSE66899)/Homer	1.71
E2F3(E2F)/MEF-E2F3-ChIP-Seq(GSE71376)/Homer	1.71
HNF1b(Homeobox)/PDAC-HNF1B-ChIP-Seq(GSE64557)/Homer	1.69
Zfp809(Zf)/ES-Zfp809-ChIP-Seq(GSE70799)/Homer	1.69
Phox2b(Homeobox)/CLBGA-PHOX2B-ChIP-Seq(GSE90683)/Homer	1.67
ZNF692(Zf)/HEK293-ZNF692.GFP-ChIP-Seq(GSE58341)/Homer	1.63
Phox2a(Homeobox)/Neuron-Phox2a-ChIP-Seq(GSE31456)/Homer	1.63
IRF3(IRF)/BMDM-Irf3-ChIP-Seq(GSE67343)/Homer	1.57
Hand2(bHLH)/Mesoderm-Hand2-ChIP-Seq(GSE61475)/Homer	1.56
Foxh1(Forkhead)/hESC-FOXH1-ChIP-Seq(GSE29422)/Homer	1.52
RORg(NR)/Liver-Rorc-ChIP-Seq(GSE101115)/Homer	1.51
Ptf1a(bHLH)/Panc1-Ptf1a-ChIP-Seq(GSE47459)/Homer	1.5
CDX4(Homeobox)/ZebrafishEmbryos-Cdx4.Myc-ChIP-Seq(GSE48254)/Homer	1.48
Sox15(HMG)/CPA-Sox15-ChIP-Seq(GSE62909)/Homer	1.46
Six2(Homeobox)/NephronProgenitor-Six2-ChIP-Seq(GSE39837)/Homer	1.43
CUX1(Homeobox)/K562-CUX1-ChIP-Seq(GSE92882)/Homer	1.42
Six4(Homeobox)/MCF7-SIX4-ChIP-Seq(Encode)/Homer	1.42
Arnt:Ahr(bHLH)/MCF7-Arnt-ChIP-Seq(Lo_et_al.)/Homer	1.42
ERE(NR),IR3/MCF7-ERa-ChIP-Seq(Unpublished)/Homer	1.41
Oct6(POU,Homeobox)/NPC-Pou3f1-ChIP-Seq(GSE35496)/Homer	1.41
PPARa(NR),DR1/Liver-Ppara-ChIP-Seq(GSE47954)/Homer	1.39
E2F(E2F)/Hela-CellCycle-Expression/Homer	1.38
Zfp281(Zf)/ES-Zfp281-ChIP-Seq(GSE81042)/Homer	1.37
Hoxd11(Homeobox)/ChickenMSG-Hoxd11.Flag-ChIP-Seq(GSE86088)/Homer	1.32
TATA-Box(TBP)/Promoter/Homer	1.32
Cux2(Homeobox)/Liver-Cux2-ChIP-Seq(GSE35985)/Homer	1.3
PAX5(Paired,Homeobox)/GM12878-PAX5-ChIP-Seq(GSE32465)/Homer	1.3
E2F6(E2F)/Hela-E2F6-ChIP-Seq(GSE31477)/Homer	1.3
ZNF675(Zf)/HEK293-ZNF675.GFP-ChIP-Seq(GSE58341)/Homer	1.25
RORa(NR)/Liver-Rora-ChIP-Seq(GSE101115)/Homer	1.19
Tcf7(HMG)/GM12878-TCF7-ChIP-Seq(Encode)/Homer	1.18
ETS:E-box(ETS,bHLH)/HPC7-Scl-ChIP-Seq(GSE22178)/Homer	1.18
Otx2(Homeobox)/EpiLC-Otx2-ChIP-Seq(GSE56098)/Homer	1.18
ZNF519(Zf)/HEK293-ZNF519.GFP-ChIP-Seq(GSE58341)/Homer	1.17
Hoxa9(Homeobox)/ChickenMSG-Hoxa9.Flag-ChIP-Seq(GSE86088)/Homer	1.16
HIF2a(bHLH)/785_O-HIF2a-ChIP-Seq(GSE34871)/Homer	1.13
p53(p53)/mES-cMyc-ChIP-Seq(GSE11431)/Homer	1.13
HNF6(Homeobox)/Liver-Hnf6-ChIP-Seq(ERP000394)/Homer	1.11
KLF10(Zf)/HEK293-KLF10.GFP-ChIP-Seq(GSE58341)/Homer	1.05
GATA:SCL(Zf,bHLH)/Ter119-SCL-ChIP-Seq(GSE18720)/Homer	1.04
EBF(EBF)/proBcell-EBF-ChIP-Seq(GSE21978)/Homer	1.03
OCT:OCT(POU,Homeobox,IR1)/NPC-Brn2-ChIP-Seq(GSE35496)/Homer	1.02
Tbx21(T-box)/GM12878-TBX21-ChIP-Seq(Encode)/Homer	0.997
Sox9(HMG)/Limb-SOX9-ChIP-Seq(GSE73225)/Homer	0.991
GATA3(Zf),DR8/iTreg-Gata3-ChIP-Seq(GSE20898)/Homer	0.968
Meis1(Homeobox)/MastCells-Meis1-ChIP-Seq(GSE48085)/Homer	0.959
Tbx5(T-box)/HL1-Tbx5.biotin-ChIP-Seq(GSE21529)/Homer	0.946
PRDM15(Zf)/ESC-Prdm15-ChIP-Seq(GSE73694)/Homer	0.892
OCT:OCT(POU,Homeobox)/NPC-Brn1-ChIP-Seq(GSE35496)/Homer	0.873
Pax7(Paired,Homeobox),longest/Myoblast-Pax7-ChIP-Seq(GSE25064)/Homer	0.852
DUX(Homeobox)/C2C12-Dux-ChIP-Seq(GSE87279)/Homer	0.84
Srebp1a(bHLH)/HepG2-Srebp1a-ChIP-Seq(GSE31477)/Homer	0.744
PRDM9(Zf)/Testis-DMC1-ChIP-Seq(GSE35498)/Homer	0.743
IRF4(IRF)/GM12878-IRF4-ChIP-Seq(GSE32465)/Homer	0.727
ZNF165(Zf)/WHIM12-ZNF165-ChIP-Seq(GSE65937)/Homer	0.716
SCRT1(Zf)/HEK293-SCRT1.eGFP-ChIP-Seq(Encode)/Homer	0.699
PRDM10(Zf)/HEK293-PRDM10.eGFP-ChIP-Seq(Encode)/Homer	0.69
CTCF(Zf)/CD4+-CTCF-ChIP-Seq(Barski_et_al.)/Homer	0.672
ZNF189(Zf)/HEK293-ZNF189.GFP-ChIP-Seq(GSE58341)/Homer	0.658
ZNF652/HepG2-ZNF652.Flag-ChIP-Seq(Encode)/Homer	0.646
ZBTB18(Zf)/HEK293-ZBTB18.GFP-ChIP-Seq(GSE58341)/Homer	0.627
ZNF416(Zf)/HEK293-ZNF416.GFP-ChIP-Seq(GSE58341)/Homer	0.596
RARg(NR)/ES-RARg-ChIP-Seq(GSE30538)/Homer	0.554
ZNF669(Zf)/HEK293-ZNF669.GFP-ChIP-Seq(GSE58341)/Homer	0.552
ZBTB12(Zf)/HEK293-ZBTB12.GFP-ChIP-Seq(GSE58341)/Homer	0.545
RORgt(NR)/EL4-RORgt.Flag-ChIP-Seq(GSE56019)/Homer	0.521
RORgt(NR)/EL4-RORgt.Flag-ChIP-Seq(GSE56019)/Homer	0.521
Tcf3(HMG)/mES-Tcf3-ChIP-Seq(GSE11724)/Homer	0.52
RAR:RXR(NR),DR5/ES-RAR-ChIP-Seq(GSE56893)/Homer	0.507
Oct2(POU,Homeobox)/Bcell-Oct2-ChIP-Seq(GSE21512)/Homer	0.501
GLI3(Zf)/Limb-GLI3-ChIP-Chip(GSE11077)/Homer	0.5
VDR(NR),DR3/GM10855-VDR+vitD-ChIP-Seq(GSE22484)/Homer	0.498
Oct4(POU,Homeobox)/mES-Oct4-ChIP-Seq(GSE11431)/Homer	0.486
GFY(?)/Promoter/Homer	0.479
ZSCAN22(Zf)/HEK293-ZSCAN22.GFP-ChIP-Seq(GSE58341)/Homer	0.468
Hnf1(Homeobox)/Liver-Foxa2-Chip-Seq(GSE25694)/Homer	0.461
GRE(NR),IR3/A549-GR-ChIP-Seq(GSE32465)/Homer	0.461
PRDM14(Zf)/H1-PRDM14-ChIP-Seq(GSE22767)/Homer	0.461
ZNF16(Zf)/HEK293-ZNF16.GFP-ChIP-Seq(GSE58341)/Homer	0.44
ZNF41(Zf)/HEK293-ZNF41.GFP-ChIP-Seq(GSE58341)/Homer	0.424
ZNF143|STAF(Zf)/CUTLL-ZNF143-ChIP-Seq(GSE29600)/Homer	0.404
Twist(bHLH)/HMLE-TWIST1-ChIP-Seq(Chang_et_al)/Homer	0.401
E2F7(E2F)/Hela-E2F7-ChIP-Seq(GSE32673)/Homer	0.392
TCFL2(HMG)/K562-TCF7L2-ChIP-Seq(GSE29196)/Homer	0.332
HINFP(Zf)/K562-HINFP.eGFP-ChIP-Seq(Encode)/Homer	0.316
TR4(NR),DR1/Hela-TR4-ChIP-Seq(GSE24685)/Homer	0.313
ZEB1(Zf)/PDAC-ZEB1-ChIP-Seq(GSE64557)/Homer	0.288
LEF1(HMG)/H1-LEF1-ChIP-Seq(GSE64758)/Homer	0.258
HNF4a(NR),DR1/HepG2-HNF4a-ChIP-Seq(GSE25021)/Homer	0.256
YY1(Zf)/Promoter/Homer	0.248
GRE(NR),IR3/RAW264.7-GRE-ChIP-Seq(Unpublished)/Homer	0.24
NFY(CCAAT)/Promoter/Homer	0.235
PGR(NR)/EndoStromal-PGR-ChIP-Seq(GSE69539)/Homer	0.234
Pknox1(Homeobox)/ES-Prep1-ChIP-Seq(GSE63282)/Homer	0.231
OCT4-SOX2-TCF-NANOG(POU,Homeobox,HMG)/mES-Oct4-ChIP-Seq(GSE11431)/Homer	0.219
DUX4(Homeobox)/Myoblasts-DUX4.V5-ChIP-Seq(GSE75791)/Homer	0.213
FOXA1:AR(Forkhead,NR)/LNCAP-AR-ChIP-Seq(GSE27824)/Homer	0.192
MafF(bZIP)/HepG2-MafF-ChIP-Seq(GSE31477)/Homer	0.166
PSE(SNAPc)/K562-mStart-Seq/Homer	0.163
Mouse_Recombination_Hotspot(Zf)/Testis-DMC1-ChIP-Seq(GSE24438)/Homer	0.16
ZNF382(Zf)/HEK293-ZNF382.GFP-ChIP-Seq(GSE58341)/Homer	0.16
HIF-1a(bHLH)/MCF7-HIF1a-ChIP-Seq(GSE28352)/Homer	0.158
HEB(bHLH)/mES-Heb-ChIP-Seq(GSE53233)/Homer	0.154
Nur77(NR)/K562-NR4A1-ChIP-Seq(GSE31363)/Homer	0.152
E2A(bHLH),near_PU.1/Bcell-PU.1-ChIP-Seq(GSE21512)/Homer	0.146
THRb(NR)/Liver-NR1A2-ChIP-Seq(GSE52613)/Homer	0.145
RAR:RXR(NR),DR5/ES-RAR-ChIP-Seq(GSE56893)/Homer	0.132
E2F1(E2F)/Hela-E2F1-ChIP-Seq(GSE22478)/Homer	0.118
Pbx3(Homeobox)/GM12878-PBX3-ChIP-Seq(GSE32465)/Homer	0.108
ZBTB33(Zf)/GM12878-ZBTB33-ChIP-Seq(GSE32465)/Homer	0.106
PBX1(Homeobox)/MCF7-PBX1-ChIP-Seq(GSE28007)/Homer	0.103
BORIS(Zf)/K562-CTCFL-ChIP-Seq(GSE32465)/Homer	0.102
Brachyury(T-box)/Mesoendoderm-Brachyury-ChIP-exo(GSE54963)/Homer	0.092
CArG(MADS)/PUER-Srf-ChIP-Seq(Sullivan_et_al.)/Homer	0.0685
CHR(?)/Hela-CellCycle-Expression/Homer	0.0618
ZEB2(Zf)/SNU398-ZEB2-ChIP-Seq(GSE103048)/Homer	0.0551
CEBP:CEBP(bZIP)/MEF-Chop-ChIP-Seq(GSE35681)/Homer	0.0461
Reverb(NR),DR2/RAW-Reverba.biotin-ChIP-Seq(GSE45914)/Homer	0.0397
REST-NRSF(Zf)/Jurkat-NRSF-ChIP-Seq/Homer	0.0319
Tbx6(T-box)/ESC-Tbx6-ChIP-Seq(GSE93524)/Homer	0.0279
E2A(bHLH)/proBcell-E2A-ChIP-Seq(GSE21978)/Homer	0.0272
Nkx2.5(Homeobox)/HL1-Nkx2.5.biotin-ChIP-Seq(GSE21529)/Homer	0.0268
Zac1(Zf)/Neuro2A-Plagl1-ChIP-Seq(GSE75942)/Homer	0.019
GFX(?)/Promoter/Homer	0.00947
Bcl11a(Zf)/HSPC-BCL11A-ChIP-Seq(GSE104676)/Homer	0.00587
Nkx3.1(Homeobox)/LNCaP-Nkx3.1-ChIP-Seq(GSE28264)/Homer	0.00428
Erra(NR)/HepG2-Erra-ChIP-Seq(GSE31477)/Homer	0.00397
ZNF136(Zf)/HEK293-ZNF136.GFP-ChIP-Seq(GSE58341)/Homer	0.00342
PAX6(Paired,Homeobox)/Forebrain-Pax6-ChIP-Seq(GSE66961)/Homer	0.00323
COUP-TFII(NR)/Artia-Nr2f2-ChIP-Seq(GSE46497)/Homer	0.00228
Gfi1b(Zf)/HPC7-Gfi1b-ChIP-Seq(GSE22178)/Homer	0.00216
Pitx1(Homeobox)/Chicken-Pitx1-ChIP-Seq(GSE38910)/Homer	0.00204
OCT:OCT(POU,Homeobox)/NPC-OCT6-ChIP-Seq(GSE43916)/Homer	0.000614
COUP-TFII(NR)/K562-NR2F1-ChIP-Seq(Encode)/Homer	0.000535
Srebp2(bHLH)/HepG2-Srebp2-ChIP-Seq(GSE31477)/Homer	0.000448
Slug(Zf)/Mesoderm-Snai2-ChIP-Seq(GSE61475)/Homer	0.000189
EAR2(NR)/K562-NR2F6-ChIP-Seq(Encode)/Homer	0.000163
Nkx2.1(Homeobox)/LungAC-Nkx2.1-ChIP-Seq(GSE43252)/Homer	0.000115
GLIS3(Zf)/Thyroid-Glis3.GFP-ChIP-Seq(GSE103297)/Homer	7.3e-05
THRb(NR)/HepG2-THRb.Flag-ChIP-Seq(Encode)/Homer	5.2e-05
Hoxd12(Homeobox)/ChickenMSG-Hoxd12.Flag-ChIP-Seq(GSE86088)/Homer	2.1e-05
Nkx2.2(Homeobox)/NPC-Nkx2.2-ChIP-Seq(GSE61673)/Homer	1.1e-05
LRF(Zf)/Erythroblasts-ZBTB7A-ChIP-Seq(GSE74977)/Homer	0
LXRE(NR),DR4/RAW-LXRb.biotin-ChIP-Seq(GSE21512)/Homer	0
THRa(NR)/C17.2-THRa-ChIP-Seq(GSE38347)/Homer	0
Mef2b(MADS)/HEK293-Mef2b.V5-ChIP-Seq(GSE67450)/Homer	0
Bapx1(Homeobox)/VertebralCol-Bapx1-ChIP-Seq(GSE36672)/Homer	0
RARa(NR)/K562-RARa-ChIP-Seq(Encode)/Homer	0
Mef2c(MADS)/GM12878-Mef2c-ChIP-Seq(GSE32465)/Homer	0
CRX(Homeobox)/Retina-Crx-ChIP-Seq(GSE20012)/Homer	0
Mef2a(MADS)/HL1-Mef2a.biotin-ChIP-Seq(GSE21529)/Homer	0
GSC(Homeobox)/FrogEmbryos-GSC-ChIP-Seq(DRA000576)/Homer	0

## Sheet: Figure 3d
uM T5224	normalized Gli1 mRNA expression				uM SB435142	normalized Gli1 mRNA expression
0	0.926588	1.13288	0.952638		0	1.00406	0.913831	1.09429
5	0.742262	0.870551	0.806406		1	0.583714	0.897095	0.675175
10	0.480742	0.526072	0.421421		5	0.622725	0.627056	0.833161
20	0.115023	0.119908	0.104386		10	0.574349	0.594604	0.550953
40	0.0575117	0.060371	0.0620683		20	0.317171	0.344681	0.33294
					40	0.191377	0.160428	0.167241

## Sheet: Figure 3e
uM T5224	normalized MTS absorbance				uM SB431542	normalized MTS absorbance
0	1.08782	0.948093	0.964086		0	1.01108	1.02339	0.96553
5	0.829018	0.810375	0.787346		0.5	0.928178	0.879987	0.989845
10	0.657305	0.693311	0.67613		1	0.927153	0.988087	0.928324
20	0.603662	0.617278	0.629889		10	0.860945	0.720034	0.649871
40	0.020714	-0.0178506	-0.0178506		20	0.206631	0.274597	0.301255
					40	0.020714	-0.0178506	-0.0178506

[truncated: 50 more sheets: Figure 3f, Figure 3g, Figure 3i_DMSO, Figure 3i_AP-1 inh, Figure 3i_Alk5 inh, Figure 3j, Figure 4c, Figure 4d, Figure 4f, Figure 4h_con siRNA, Figure 4h_siSmad3, Figure 4h_siArhgef17, Figure 4h_siJunD, Figure 4j, Figure 5a, Figure 5b, Figure 5c, Figure 5f_control, Figure 5f_TGFB, Figure 5f_Arhgef17 …]
